# Supplementary material for: Malaria Coinfections Worldwide: An Umbrella Systematic Review of Prevalence and Epidemiological Patterns
Source: Trop Med Infect Dis. 2026 Jul 22;11(7):206. doi: 10.3390/tropicalmed11070206 (PMC13417142; doi:10.3390/tropicalmed11070206)
Supplement: Supplementary file 1 [file tropicalmed-11-00206-s001.zip]

Archive with 3 entries (3 files):
- Supplementary Material S1. Search Strategy REVISED.pdf
- Supplementary Material S2. PRISMA 2020 Checklist REVISED.pdf
- Supplementary Material S3. CCA Overlap REVISED.pdf
